# Supplementary material for: Tubulin tyrosine ligase variant perturbs microtubule tyrosination, causing hypertrophy in patient-specific and CRISPR gene-edited iPSC-cardiomyocytes
Source: JCI Insight. 2025 Aug 8;10(15):e187942. doi: 10.1172/jci.insight.187942 (PMC12333943; doi:10.1172/jci.insight.187942)
Supplement: Supporting data values [file jciinsight-10-187942-s166.xlsx]

## Sheet: Figure 1D
tyr
Area wild type				G219S
2598.03			1	756.849
5480.97			2	2475.3
11736.7			3	3673.62
14248.2			4	4782.42
20888.3			5	7545.27
25776.5			6	24198.1
dm1a
wt				G219S
16749.2			1	14064.9
16827.1			2	14569
16599.2			3	14260.7
18111.5			4	13276.6
18164.4			5	15416.3
17764.6			6	17669
tyr/dm1a
time	wt	G219S
0	0.155114	0.0538112
5	0.325724	0.169902
10	0.707066	0.257605
15	0.786689	0.360213
20	1.14996	0.489433
30	1.451	1.36952

## Sheet: Figure 2A
WT iPSCs-CM	area	TTL G219S iPSCs-CM	area
1	37851	1	47649
2	43947	2	63426
3	43653	3	40395
4	30216	4	55542
5	28725	5	56876
6	27507	6	28582
7	26463	7	27435
8	30390	8	70536
9	38226	9	59892
10	29703	10	95779
11	76296	11	63969
12	35079	12	127416
13	30009	13	40755
14	36617	14	67191
15	40152	15	40929
16	32494	16	140388
17	28137	17	76878
18	38346	18	107613
19	33453	19	78243
20	22794	20	79488
21	39423	21	50756
22	18324	22	54789
23	30399	23	86781
24	29661	24	60903
25	23118	25	102928
26	27945	26	33330
27	26361	27	60090
28	42720	28	106026
29	13023	29	112552
30	38229	30	106200
31	26742	31	39356
32	21516	32	95663
33	19521	33	50991
34	21501	34	82752
35	27471	35	130818
36	30417	36	74934
37	12906	37	79956
38	26400	38	53955
39	4821.7	39	88338
40	4020.45	40	83112
41	2774.54	41	85119
42	5519.82	42	95391
43	4746.96	43	140254
44	5632.22	44	80766
45	6109.9	45	93039

## Sheet: Figure 2B
Day 40 cardiomyocytes.
sample	total no. of cells	disorganized sarcomere containing cells	percentage of disorganized sarcomeric arrangement		field	increased sarcomere assembly	total cells	percentage
WT	82	8	9.75		G219S TTL_1	18	46	39.1304
G219S TTL	91	42	46		G219S TTL_2	22	43	51.1628
					G219S TTL-3	13	39	33.3333
						fully disorganized
					G219S TTL_1	15	46	32.6087
					G219S TTL_2	13	43	30.2326
					G219S TTL-3	15	39	38.4615
						normal
					G219S TTL_1	13	46	28.2609
					G219S TTL_2	8	43	18.6047
					G219S TTL-3	11	39	28.2051
						increased sarcomere assembly
					WT_1	4	50	8
					WT_2	8	42	19.0476
						fully disorganized
					WT_1	4	50	8
					WT_2	2	42	4.7619
						normal
					WT_1	42	50	84
					WT_2	32	42	76.1905
Day 30 cardiomyocytes.
	no of cells	increased sarcomere density	disorganized sarcomere	percentage of increased density	percentage of disarray	percentage of normal
WT1	93	9	3	9.67742	3.22581	87.0968
WT2	72	7	5	9.72222	6.94444	83.3333
WT3	75	7	2	9.33333	2.66667	88
WT4	48	5	2	10.4167	4.16667	85.4167
G219S TTL1	65	24	5	36.9231	7.69231	55.3846
G219S TTL2	68	21	5	30.8824	7.35294	61.7647
G219S TTL3	39	13	3	33.3333	7.69231	58.9744

## Sheet: Figure 2C
		Ct	Ct (U6)	delta Ct	delta delta Ct	fold change
WT	NPPA	23.9406	21.3199	2.6207	0	1
	NPPA	23.9699	21.2884	2.6815	0	1
	NPPA	23.8955	21.3292	2.56627	0	1
	NPPB	26.6218	21.3199	5.30187	0	1
	NPPB	27.0073	21.2884	5.71894	0	1
	NPPB	26.2546	21.3292	4.9254	0	1
	MYH7	24.3593	21.3199	3.03932	0	1
	MYH7	24.3758	21.2884	3.08743	0	1
	MYH7	24.2811	21.3292	2.95185	0	1
	ACTA1	26.5315	21.3199	5.21153	0	1
	ACTA1	27.9183	21.2884	6.62993	0	1
	ACTA1	26.4635	21.3292	5.13432	0	1
TTL G219S	NPPA	21.9618	21.1526	0.809196	-1.8138	3.51568
	NPPA	22.0508	21.2645	0.786283	-1.83672	3.57196
	NPPA	22.0294	21.1578	0.871576	-1.75142	3.36691
	NPPB	25.3434	21.1526	4.19081	-1.12419	2.17979
	NPPB	25.0551	21.2645	3.79062	-1.52438	2.87664
	NPPB	25.4006	21.1578	4.24277	-1.07223	2.10269
	MYH7	23.0567	21.1526	1.90415	-1.12185	2.17625
	MYH7	23.1807	21.2645	1.91625	-1.10975	2.15808
	MYH7	23.1906	21.1578	2.03282	-0.993176	1.99056
	ACTA1	25.8999	21.1526	4.74739	-0.911613	1.88115
	ACTA1	25.8516	21.2645	4.58709	-1.07191	2.10222
	ACTA1	25.3615	21.1578	4.20365	-1.45535	2.74223

## Sheet: Figure 3A
WT			G219S
time (seconds)	amplitude		time (seconds)	amplitude
0	2337.42		0	3115.97
	2344.25			3120.92
	2350.52			3131.1
	2358.75			3138.84
	2365.32			3146
	2375.27			3153.2
	2381.57			3158.11
	2366.29			3163.18
	2337.05			3176.5
	1918.22			3154.27
	1722.13			3281.18
	1584.64			3235.97
	1482.41			3247.07
	1383.89			3218.07
	1309.46			3220.99
	1235.84			3150.05
	1180.36			3122.67
	1129.99			3054.29
	1094.99			3009.14
	923.725			2895.27
	893.059			2870.53
	866.76			2700.34
	854.058			2579.32
	823.482			2405.5
	814.079			2267.63
	795.422			2094.91
	795.345			1955.29
	781.506			1763.13
	782.472			1566.62
	610.798			1348.6
1	592.778		1	1264.12
	595.861			1187.9
	603.927			1128.27
	603.262			1067.07
	611.412			1025.53
	618.825			981.493
	640.693			954.472
	644.449			918.85
	665.995			901.887
	634.811			724.124
	732.495			689.318
	758.703			683.865
	827.576			683.389
	1304.67			670.172
	1808.28			669.226
	1983.19			659.702
	2269.93			661.714
	2368.64			654.062
	2392.16			657.746
	2252.37			515.722
	2360.33			510.04
	2351.35			508.379
	2442.69			511.265
	2470.01			509.784
	2535.16			511.352
	2534.37			511.605
	2572.28			517.887
	2555.63			517.205
	2579.89			523.217
	2583.74			478.436
2	2659.05		2	552.583
	2622.1			552.491
	2610.05			555.938
	2591.44			555.009
	2589.84			556.364
	2576.54			556.336
	2573.99			558.852
	2557.28			559.008
	2556.82			562.352
	2544.75			552.62
	2616.54			639.012
	2550.85			648.631
	2571.53			674.131
	2552.84			741.779
	2576.22			859.815
	2543.18			1056.37
	2547.94			1346.07
	2468.95			1905.49
	2481.62			2497.22
	2376.01			2791.62
	2333.53			2993.44
	2127.22			3035.41
	1972.57			3121.12
	1794.56			3180
	1661.83			3209.3
	1540.16			3190.07
	1450.74			3218.16
	1368.63			3210.54
	1305.83			3208.9
	1064.31			3185.62
3	988.221		3	3239
	969.244			3203.25
	962.154			3229.56
	922.237			3219.11
	899.922			3244.03
	860.654			3225.56
	845.184			3241.86
	823.352			3212.17
	817.066			3205.53
	634.471			3158.45
	605.578			3186.59
	604.918			3091.8
	610.789			3050.59
	603.582			2951.57
	617.353			2877.69
	616.025			2742.19
	634.1			2632.79
	634.472			2467.38
	651.999			2326.07
	586.333			2114.25
	669.607			2015.04
	670.061			1728.75
	675.335			1583.21
	678.407			1460.47
	684.023			1367.58
	732.31			1279.5
	885.512			1215.82
	1473.32			1152.07
	2069.51			1108.68
	2290.64			896.388
4	2433.16		4	833.423
	2343.32			810.125
	2282.07			798.858
	2279.01			768.254
	2349.52			760.283
	2355.61			744.089
	2454.41			742.844
	2479.48			727.904
	2549.01			727.203
	2537.64			544.13
	2628.28			516.504
	2591.36			517.389
	2611.02			521.663
	2592.49			516.138
	2594.69			516.979
	2584.32			513.208
	2583.74			521.636
	2577.35			528.71
	2575.71			542.692
	2586.52			481.045
	2647.94			548.085
	2598.65			539.719
	2594.11			541.214
	2556.95			539.741
	2562.04			547.396
	2543.75			549.911
	2578.66			553.438
	2554.09			549.342
	2572.42			549.11
	2514.34			519.155
5	2544.24		5	603.299
	2469.87			607.708
	2468.01			616.763
	2370.95			619.222
	2274.75			618.268
	2076.46			614.054
	1917.17			614.021
	1702.58			634.429
	1482.16			687.926
	1303.51			771.558
	1260.16			1004.28
	1211.15			1221.18
	1175.77			1739.88
	1110.89			2343.07
	1067.29			2774.2
	1014.17			2927.13
	980.767			3043.19
	931.534			3092.18
	905.91			3203.87
	713.254			3187.34
	675.461			3248.85
	669.712			3218.49
	675.665			3241.34
	658.573			3207.94
	664.082			3202.56
	653.387			3185.72
	657.698			3202.79
	650.923			3195.75
	659.468			3227.74
	529.041			3219.53
6	561.984		6	3278.63
	563.047			3231.2
	573.53			3239.58
	575.411			3196.42
	585.128			3183.3
	599.72			3135.17
	626.311			3108.58
	639.815			3039.4
	672.383			2989.74
	820.977			2865.17
	1337.73			2831.78
	1761.81			2652.75
	1991.77			2520.28
	2211.35			2338.3
	2399.84			2190.97
	2363.96			1976.08
	2307.36			1744.56
	2252.58			1612.62
	2329.63			1511.55
	2397.36			1290.85
	2519.44			1204.53
	2511.24			1137.01
	2567.81			1085.58
	2555.54			1024.68
	2585.65			984.1
	2569.18			938.222
	2591.67			913.145
	2579.3			880.487
	2585.62			868.091
	2597.29			664.897
7	2660.87		7	617.43
	2624.27			611.994
	2611.46			612.393
	2589.4			605.994
	2588.44			605.695
	2565.65			596.843
	2569.66			599.789
	2545.87			591.853
	2555.99			596.718
	2532.91			307.061
	2620.61			33.0611
	2570.97			17.4738
	2584.5			30.7052
	2533.94			49.3287
	2535.66			67.0943
	2450.83			81.9676
	2443.06			95.3755
	2311.33			107.235
	2198.32			297.658
	1946.26			519.088
	1846.75			518.509
	1667.56			522.76
	1542.6			521.723
	1419.8			524.532
	1333.33			524.814
	1260.67			527.757
	1205.69			530.098
	1145.55			538.097
	1101.98			546.105
	847.908			655.494
8	762.808		8	685.766
	754.473			748.761
	754.692			859.912
	733.923			1029.03
	729.455			1353.67
	702.817			1922.37
	698.044			2473.59
	680.941			2833.15
	682.952			2951.07
	342.594			3081.95
	48.2826			3111.9
	94.3281			3202.12
	145.353			3190.37
	194.119			3208.89
	248.605			3207.1
	300.265			3228.13
	337.355			3195.97
	374.487			3202.63
	487.948			3183.04
	702.892			3244.47
	702.437			3217.43
	706.315			3245.2
	734.695			3228.68
	812.876			3242.36
	1346.15			3221.1
	1824.43			3232.98
	2243.15			3189.46
	2415.9			3171.8
	2364.75			3114.66
	2334.78			3135.37
9	2261.53		9	3029.14
	2334.3			2971.54
	2332.44			2849.75
	2429.73			2759.58
	2458.77			2612.85
	2525.05			2490.98
	2528.38			2321.37
	2584.68			2183.39
	2575.13			1889.19
	2651.06			1677.62
	2612.34			1536.32
	2607.38			1426.34
	2593.51			1322.82
	2593.84			1248.77
	2584.53			1176.61
	2581.46			1124.82
	2573.66			1069.87
	2573.74			1035.53
	2574.48			828.428
	2636.83			773.028
	2566.56			762.708
	2575.41			758.327
	2546.22			729.841
	2576.23			717.073
	2560.3			703.148
	2583.32			704.657
	2536.38			696.958
	2538.29			700.884
	2471.34			537.052
	2502.04			515.012
10	2409.44		10	510.972
	2351.65			512.184
	2189.42			508.414
	2045.31			510.811
	1692.59			509.272
	1512.73			512.156
	1377.35			511.471
	1321.3			523.569
	1164.16			449.493
	1138.52			509.317
	1112.44			510.288
	1149.34			516.004
	1052.92			517.26
	954.761			520.321
	919.063			521.868
	908.572			527.249
	869.493			528.215
	885.396			531.976
	748.818			517.076
	786.732			600.491
	764.063			601.512
	760.362			605.268
	727.078			605.535
	742.688			609.28
	719.102			630.954
	740.905			687.523
	738.385			786.088
	761.49			933.457
	689.452			1166.61
	834.083			1624.91
11	813.31		11	2181.87
	807.256			2686.6
	796.278			2885.33
	823.78			3029.49
	822.327			3134.2
	831.172			3197.54
	879.082			3180.39
	992.058			3204.19
	1406.01			3190.72
	1858.69			3265.79
	2236.23			3217.99
	2406.23			3212.76
	2365.28			3189.26
	2324.59			3206.62
	2275.53			3195.77
	2349.47			3226.12
	2334.35			3219.08
	2428.47			3239.49
	2453.41			3222.26
	2567.98			3276.24
	2544.12			3216.19
	2590.15			3205.41
	2564.92			3149.91
	2596.23			3122.25
	2580.9			3050.54
	2600.38			3002.76
	2588.45			2896.7
	2586.73			2815.91
	2596.21			2664.51
	2655.68			2613.64
12	2623.96		12	2418.88
	2614.68			2272.25
	2590.06			1957.39
	2591.52			1809.53
	2565.41			1658.12
	2571.11			1540.49
	2539.87			1426.58
	2579.37			1339.22
	2551.88			1116.05
	2611.61			1034.34
	2547.03			989.969
	2545.93			965.133
	2494.11			926.072
	2496.27			903.394
	2434.99			874.66
	2380.41			863.21
	2224.72			836.35
	2077.92			828.858
	1808.63			625.896
	1695.82			583.033
	1523.78			583.927
	1403.8			589.921
	1272.52			585.048
	1224.88			585.025
	1167.61			577.641
	1124.22			583.202
	1049.56			584.069
	1007.31			600.552
	814.518			525.031
	791.06			577.714
13	775.778		13	569.141
	787.662			571.306
	764.356			568.989
	767.597			574.858
	727.571			576.183
	746.721			585.601
	735.521			585.989
	738.467			590.295
	584.423			544.568
	614.086			619.318
	612.945			615.252
	629.451			627.054
	636.891			631.46
	658.376			640.82
	650.424			634.512
	654.838			636.441
	663.919			637.054
	686.312			637.406
	693.43			621.954
	841.581			713.122
	878.077			754.043
	977.008			855.449
	1480.45			988.594
	1887.23			1190.26
	2030.09			1652.89
	2304.36			2276.82
	2379.41			2696.81
	2399.6			3043.44
	2285.05			3078.97
	2327.52			3200.18
14	2325.02		14	3187.83
	2374.98			3213.88
	2456.25			3196.03
	2530.03			3213.45
	2530.4			3207.87
	2568.96			3220.47
	2560.12			3184.47
	2589.08			3198.18
	2586.97			3185.13
	2660.71			3253.56
	2626.57			3220.61
	2616.33			3249.38
	2600.6			3230.65
	2598.27			3243.05
	2585.34			3216.27
	2579.7			3219.57
	2566.86			3177.8
	2568.96			3158.7
	2559.08			3097.32
	2634.85			3115.06
	2564.93			3000.14
	2581.94			2931.77
	2557.9			2795.43
	2585.07			2693.55
	2551.7			2499.04
	2574.86			2218.64
	2522.56			2051.53
	2522.37			1923.63
	2456.73			1713.15
	2478.5			1618.64
15	2207.27		15	1498.46
	2047.93			1403.78
	1827.79			1294.91
	1664.58			1218.72
	1524.53			1157.12
	1432.1			1116.37
	1344.88			1060.42
	1282.95			1028.92
	1067.93			796.864
	1007.33			730.595
	976.739			724.443
	958.725			727.487
	919.087			720.912
	903.464			720.433
	856			705.873
	837.926			706.536
	806.653			694.089
	806.23			695.661
	618.17			555.504
	609.83			549.735
	607.689			548.852
	617.025			553.102
	616.263			548.166
	626.742			552.703
	633.021			553.528
	656.719			564.857
	658.465			569.069
	672.175			580.178
	647.347			526.893
	762.726			602.055
16	762.03		16	597.191
	776.71			598.027
	780.051			595.793
	790.185			598.546
	803.87			605.331
	837.043			621.143
	1021.19			698.785
	1583.94			934.036
	1901.52			1161.34
	2126.7			1596.53
	2389.09			2102.82
	2392			2626.41
	2281.15			2860.45
	2305.89			3016.43
	2317.82			3050.2
	2368.43			3138.57
	2409.46			3158.23
	2488.99			3201.98
	2498.92			3189.44
	2606.1			3250.78
	2562.48			3220.16
	2592.73			3224.73
	2582.64			3189.83
	2604.86			3206.44
	2589.61			3198.85
	2592.29			3228.07
	2579.92			3227.12
	2579.76			3247.66
	2593.23			3228.83
	2655.35			3285.17
17	2623.4		17	3227.95
	2618.36			3228.04
	2584.08			3182.49
	2582.54			3170.16
	2555.25			3071.21
	2565.36			3028.1
	2554.4			2930.86
	2590.27			2852.51
	2550.14			2699.99
	2606.88			2650.69
	2532.9			2455.14
	2522.09			2307.21
	2464.94			2127.6
	2451.25			1988
	2330.9			1832.04
	2215.8			1705.66
	1998.65			1584.95
	1828.09			1488.75
	1582.49			1221.71
	1486.68			1094.6
	1293.38			1045.71
	1206.42			1010.42
	1121.53			964.911
	1068.41			939.248
	1026.79			906.412
	1001.51			892.058
	962.068			868.49
	941.753			861.07
	735.579			694.191
	704.044			669.984
18	700.165		18	664.467
	703.354			666.816
	693.26			658.487
	696.188			661.94
	680.867			654.215
	704.844			660.353
	704.573			655.393
	723.948			666.89
	653.736			554.276
	734.341			583.557
	731.517			581.275
	736.39			585.568
	737.552			585.062
	746.638			589.882
	752.553			593.514
	766.045			600.115
	803.268			600.293
	952.047			607.674
	1488.21			572.803
	1947.41			645.717
	2055.48			646.543
	2301.34			652.023
	2384.56			678.039
	2408.32			737.326
	2297.78			838.999
	2297.38			994.735
	2314.49			1263.75
	2364.13			1670.19
	2391.49			2671.39
	2520.78			2928.67
19	2541.82		19	3005.96
	2583.85			3092.93
	2561.91			3131.84
	2588.26			3188.59
	2575.61			3180.6
	2588.54			3209.6
	2580.32			3194.82
	2583.8			3224.04
	2597.97			3205.98
	2661.95			3245.45
	2636.72			3195.17
	2626.36			3228.26
	2606.01			3219.37
	2601.83			3250.54
	2570.5			3230.88
	2573.9			3243.32
	2542.99			3221.86
	2563.09			3231.35
	2549.58			3191.5
	2634.24			3229.03
	2574.1			3152.39
	2586.78			3129.35
	2533.67			3056.47
	2527.11			3013.01
	2469.01			2892.45
	2474.85			2703.61
	2360.59			2547.23
	2264.02			2414.88
	2004.21			2205.28
	1705.04			2107.91
20	1545.1		20	1931.23
	1432.18			1794.33
	1316.61			1644.82
	1234.37			1530.26
	1164.73			1424.67
	1115.67			1343.63
	1071.72			1262.77
	1044.29			1203.79
	846.789			963.712
	812.41			882.903
	802.974			863.472
	803.104			853.466
	771.825			829.419
	770.604			821.876
	754.133			804.947
	759.196			801.565
	750.625			790.618
	762.731			790.703
	658.017			639.526
	715.561			623.903
	714.256			620.972
	718.267			624.965
	718.349			623.775
	724.466			625.725
	730.42			622.046
	745.983			629.181
	758.07			627.209
	785.784			636.017
	806.355			562.108
	939.648			612.616
21	1049.92		21	612.555
	1591.35			616.292
	1921.48			613.22
	2096.84			615.043
	2291.21			614.644
	2422.3			619.59
	2376.75			620.969
	2328.8			627.252
	2269.32			593.518
	2402.52			662.883
	2412.28			660.855
	2492.73			664.856
	2500.99			665.828
	2556.43			669.374
	2546.25			688.693
	2578.24			729.941
	2564.49			818.033
	2580.85			949.776
	2590.89			1165.98
	2664.92			1585.68
	2632.36			2119.24
	2619.21			2637.82
	2599.23			2987.44
	2599			3092.01
	2584.37			3128.26
	2583.04			3193.34
	2563.28			3183.82
	2565.45			3208.38
	2549.81			3193.16
	2625.03			3269.38
22	2562		22	3225.97
	2589.03			3221.72
	2568.09			3193.07
	2590.79			3209.8
	2549.06			3194.99
	2553.35			3242.99
	2467.44			3227.12
	2474.43			3245.31
	2340.45			3221.14
	2274.71			3277.06
	2041.38			3215.96
	1877.03			3201.88
	1684.59			3151.14
	1544.88			3131.17
	1420.36			3066.2
	1334.13			3021.68
	1254.61			2921.21
	1199.84			2838.59
	972			2556.14
	907.627			2489.2
	890.306			2292.34
	884.749			2145.28
	849.594			1955.57
	839.236			1814.25
	815.758			1666.1
	815.54			1546.87
	801.586			1441.27
	806.885			1363.01
	683.964			1155.45
	721.447			1082.04
23	720.842		23	1039.69
	726.154			1009.9
	726.939			948.741
	739.134			921.083
	743.755			895.538
	763.753			887.111
	773.194			867.753
	795.748			864.8
	793			691.117
	904.267			664.621
	902.015			659.496
	904.239			661.529
	921.427			659.043
	960.987			662.096
	1270.17			659.299
	1807.99			664.462
	2007.73			662.12
	2400.4			673.419
	2386.09			583.425
	2405.08			618.226
	2286.61			617.598
	2323.9			622.359
	2331.65			621.602
	2390.11			624.189
	2428.62			625.915
	2499.64			630.751
	2509.54			630.057
	2561.04			631.719
	2552.02			597.74
	2638.74			666.565
24	2592.5		24	664.801
	2608.74			671.565
	2591.57			671.196
	2590.79			674.241
	2582.41			676.944
	2580.76			682.497
	2572.63			684.278
	2573.44			688.046
	2582.92			692.795
	2649.43			807.754
	2592.72			875.049
	2591.96			999.501
	2557.11			1225.19
	2573.13			2252.77
	2562.18			2672.61
	2592.19			2921.57
	2553.36			3000.5
	2570.85			3095.21
	2513.86			3134.74
	2541.1			3228.17
	2472.43			3194.73
	2454.21			3219.78
	2327.5			3197.7
	2202.56			3228.42
	1977.16			3207.39
	1800.55			3202.47
	1581.6			3182.43
	1381.41			3212.86
	1185.6			3210.6
	1140.1			3280.07
25	1091.61		25	3239.51

## Sheet: Figure 3B
WT	Ct	Ct (18s)	delta Ct	delta delta Ct	fold change		G219S	Ct	Ct (18s)	delta Ct	delta delta Ct	fold change
ATP2A2	25.2074	14.1289	11.0785	0	1		ATP2A2	22.998	13.9848	9.01312	-1.73288	3.32391
	24.6534	14.1289	10.5245	0	1			22.9866	13.9848	9.00172	-1.74428	3.35027
	24.7705	14.1289	10.6416	0	1			22.9813	13.9848	8.99649	-1.74951	3.36245
	24.8692	14.1289	10.7402	0	1			22.9082	13.9848	8.92334	-1.82266	3.53733
PLN	28.8388	14.1289	14.7098	0	1		PLN	26.246	13.9848	12.2612	-2.14285	4.41633
	28.6284	14.1289	14.4994	0	1			26.236	13.9848	12.2512	-2.1528	4.4469
	28.1976	14.1289	14.0687	0	1			25.4629	13.9848	11.478	-2.92598	7.59992
	28.4687	14.1289	14.3398	0	1			26.0218	13.9848	12.0369	-2.36709	5.15898
		normalized to WT
	ATP2A2:PLN	0.75264
		0.753394
		0.442432
		0.685664

## Sheet: Figure 3C
total PLN	Bio repeats
WT	I	44169							With respect to GAPDH
	II	43478.5				WT	G219S		SERCA2:PLN
	III	44946.4		SERCA2:PLN	I	1.08026	0.55547		2.8083e-05	1.76675e-05
G219S	I	47214.3			II	1.13418	0.722561		4.78631e-05	2.19679e-05
	II	44758.5			III	1.00126	0.482693		3.53601e-05	1.50431e-05
	III	56869.4
						normalized to WT
SERCA2	Bio repeats				SERCA2:PLN	1	0.514203		1	0.629116
WT	I	47713.8				1	0.637075		1	0.458974
	II	49312.6				1	0.482085		1	0.425427
	III	45003.1
G219S	I	26226.1
	II	32340.7
	III	27450.5
GAPDH
WT	I	38466.6
	II	23696.4
	III	28316.1
G219S	I	31440.3
	II	32891.7
	III	32087.2

## Sheet: Figure 4A
WT CMs										TTL G219S CMs
Cell count	AREA	Mean	Min	Max	Perimeter	integrated density	Raw integrated intensity	CTCF		Cell count	AREA	Mean	Min	Max	Perimeter	integrated density	Raw integrated intensity	CTCF
1	33101	36.645	0	255	739.626	1212992	1212992	1.20472e+06		1	53331	23.676	0	255	925.364	1262690	1262690	1.24936e+06
2	43075	17.37	0	255	821.973	748213	748213	737444		2	325495	36.857	0	255	2253.75	11996834	11996834	1.19155e+07
3	40114	17.427	0	255	786.745	699047	699047	689018		3	167819	62.398	0	255	1767.75	10471501	10471501	1.04295e+07
4	29804	35.929	0	255	835.323	1070837	1070837	1063386		4	486570	74.535	0	255	2712.96	36266429	36266429	3.61448e+07
5	34949	25.042	0	255	725.392	875190	875190	866453		5	39825	28.527	0	255	821.09	1136098	1136098	1.12614e+06
6	28712	21.862	0	255	726.853	627704	627704	620526		6	272574	50.339	0	255	2204.5	13720972	13720972	1.36528e+07
7	28376	24.745	0	255	761.268	702165	702165	695071		7	187560	46.9	0	255	1856.2	8796528	8796528	8749638
8	54280	17.829	0	255	854.52	967784	967784	954214		8	160947	47.591	0	255	2070.77	7659662	7659662	7.61943e+06
9	43047	20.125	0	255	819.581	866303	866303	855541		9	78999	45.436	0	255	1167.58	3589425	3589425	3.56968e+06
10	45382	38.04	0	255	848.649	1726347	1726347	1.715e+06		10	81202	23.311	0	255	1207.36	1892891	1892891	1.87259e+06
11	30233	34.025	0	255	853.781	1028684	1028684	1.02113e+06		11	286611	47.867	0	255	2565.5	13719325	13719325	1.36477e+07
12	122145	6.156	0	255	1280.16	751884	751884	721348		12	118485	71.871	0	255	1439.74	8515589	8515589	8.48597e+06
13	137796	8.768	0	255	1385.95	1208202	1208202	1173753		13	242779	44.735	0	255	2337.78	10860830	10860830	1.08001e+07
14	141483	49.058	0	255	1417.06	6940860	6940860	6.90549e+06		14	141435	85.367	0	255	1856.08	12073942	12073942	1.20386e+07
15	104592	16.791	0	255	1308.94	1756172	1756172	1730024		15	411201	111.37	0	255	3181.36	45795466	45795466	4.56927e+07
16	63763	18.857	0	255	1748.63	1202386	1202386	1.18645e+06		16	311155	95.411	0	255	2469.46	29687529	29687529	2.96097e+07
17	53478	9.787	0	255	968.162	523389	523389	510020		17	59683	25.087	0	255	1018.86	1497269	1497269	1.48235e+06
18	89943	14.326	0	255	1186.35	1288550	1288550	1.26606e+06		18	1255613	65.544	0	255	5151.97	82297997	82297997	8.19841e+07
19	99280	26.877	0	255	1372.32	2668379	2668379	2643559		19	39273	41.957	0	255	989.906	1647783	1647783	1.63796e+06
20	116620	15.475	0	255	1447.74	1804686	1804686	1775531		20	697398	18.431	0	255	3427.59	12853970	12853970	1.26796e+07
21	134253	22.34	0	255	1355.51	2999148	2999148	2.96558e+06		21	471277	26.542	0	255	2962.77	12508579	12508579	1.23908e+07
22	226692	33.911	0	255	1775.99	7687328	7687328	7630655		22	27723	39.353	0	255	728.453	1090986	1090986	1.08406e+06
23	131001	18.456	0	255	1554.43	2417797	2417797	2.38505e+06		23	973314	34.153	0	255	3931.88	33241744	33241744	3.29984e+07
24	109572	16.421	0	255	1654.41	1799254	1799254	1771861		24	128217	94.867	0	255	1553.29	12163552	12163552	1.21315e+07
25	111450	12.399	0	255	1514.92	1381899	1381899	1.35404e+06		25	238791	66.558	0	255	2335.35	15893473	15893473	1.58338e+07
26	237791	55.671	0	255	1820.55	13238027	13238027	1.31786e+07		26	1098709	75.022	0	255	4457.61	82427271	82427271	8.21526e+07
27	76302	17.56	0	255	1027.58	1339842	1339842	1.32077e+06		27	991029	30.478	0	255	3766.35	30204527	30204527	2.99568e+07
28	91578	30.347	0	255	1250.65	2779129	2779129	2.75623e+06		28	70269	18.999	0	255	984.306	1335054	1335054	1.31749e+06
29	85510	20.864	0	255	1166.43	1784048	1784048	1.76267e+06		29	49877	28.558	0	255	866.749	1424399	1424399	1.41193e+06
30	411528	34.63	0	255	2410.08	14251327	14251327	14148445		30	22441	24.59	0	255	604.664	551820	551820	546210
31	291455	11.616	0	255	2145.96	3385585	3385585	3.31272e+06		31	570883	77.316	0	255	3343.59	44138253	44138253	4.39955e+07
32	448386	48.035	0	255	3201.95	21538142	21538142	2.1426e+07		32	313918	76.496	0	255	2208.28	24013511	24013511	2.3935e+07
33	209372	9.28	0	255	1827.19	1942979	1942979	1890636		33	59731	13.096	0	255	1077.2	782226	782226	767293
34	191576	14.885	0	255	1795.34	2851576	2851576	2803682		34	232918	52.986	0	255	2176.81	12341382	12341382	1.22832e+07
35	151667	9.774	0	255	1571.03	1482359	1482359	1.44444e+06		35	242485	50.964	0	255	1985.98	12357925	12357925	1.22973e+07
36	121464	15.303	0	255	1395.81	1858716	1858716	1828350		36	373428	52.676	0	255	2516.3	19670862	19670862	19577505
37	268852	5.971	0	223	1919.41	1605424	1605424	1538211		37	112322	93.444	0	255	1359.71	10495823	10495823	1.04677e+07
38	98221	18.906	0	255	1316.49	1856973	1856973	1.83242e+06		38	42445	116.162	0	255	782.81	4930476	4930476	4.91986e+06
										39	27103	92.734	0	255	682.547	2513380	2513380	2.5066e+06
										40	46415	20.709	0	255	812.866	961200	961200	949596
										41	41739	25.567	0	255	804.684	1067130	1067130	1.0567e+06
										42	36926	46.758	0	255	741.442	1726599	1726599	1.71737e+06
										43	106969	79.741	0	255	1337.7	8529780	8529780	8.50304e+06
										44	30006	54.915	0	255	806.679	1647784	1647784	1.64028e+06
										45	63877	20.885	0	255	955.349	1334060	1334060	1.31809e+06
										46	142791	44.471	0	255	1597.01	6350057	6350057	6.31436e+06
										47	34714	51.549	0	255	798.518	1789478	1789478	1.7808e+06
										48	162437	62.125	0	255	1851.33	10091440	10091440	1.00508e+07
										49	60279	46.888	0	255	952.882	2826377	2826377	2.81131e+06
										50	606975	53.612	0	255	2960.6	32540968	32540968	3.23892e+07
										51	55371	30.044	0	255	1195.88	1663545	1663545	1.6497e+06
										52	88655	13.358	0	255	1211.07	1184249	1184249	1.16209e+06
background
1	2466	0	0	0	198.052	0	0
2	1155	0	0	0	134.368	0	0
3	1797	0	0	0	153.141	0	0
4	2388	0	0	0	186.847	0	0
5	352	0	0	0	86.38	0	0
6	1387	0.001	0	1	147.097	1	1
7	766	0	0	0	105.52	0	0
8	492	0	0	0	83.111	0	0
9	935	0	0	0	115.625	0	0
10	1242	0	0	0	149.29	0	0
11	964	0.002	0	1	114.416	1	1
12	847	0.011	0	1	126.72	1	1

## Sheet: Figure 4B
WT CMs										TTL G219S CMs
Cell count	AREA	Mean	Min	Max	Perimeter	integrated density	Raw integrated intensity	CTCF		Cell count	AREA	Mean	Min	Max	Perimeter	integrated density	Raw integrated intensity	CTCF
1	65584	54.666	0	255	1091.53	3585200	3585200	3.54943e+06		1	32311	101.077	0	255	687.875	3265901	3265901	3.24828e+06
2	124129	51.136	0	255	1911.22	6347440	6347440	6.27974e+06		2	82965	107.669	0	255	1475.83	8932727	8932727	8.88748e+06
3	41404	12.8	0	133	815.465	529964	529964	507382		3	26908	120.791	0	255	794.724	3250237	3250237	3.23556e+06
4	25085	61.817	0	255	610.813	1550673	1550673	1.53699e+06		4	23431	83.418	0	255	659.302	1954576	1954576	1.9418e+06
5	62649	52.916	0	255	947.2	3315163	3315163	3.28099e+06		5	50362	104.111	0	255	870.484	5243214	5243214	5.21575e+06
6	46145	9.665	0	83	816.856	445994	445994	420827		6	24608	137.083	4	255	650.891	3373334	3373334	3.35991e+06
7	32160	25.172	0	158	689.769	809522	809522	791982		7	25474	81.483	0	255	659.631	2075689	2075689	2.0618e+06
8	17854	19.753	0	255	527.193	352667	352667	342929		8	25991	121.175	0	255	707.245	3149449	3149449	3.13527e+06
9	44125	36.607	0	231	842.394	1615271	1615271	1.59121e+06		9	34653	111.494	0	255	755.391	3863591	3863591	3.84469e+06
10	41870	31.424	0	205	847.042	1315739	1315739	1.2929e+06		10	106021	136.502	0	255	1285.47	14472073	14472073	1.44142e+07
11	29589	32.046	0	159	694.147	948222	948222	932084		11	43699	59.187	0	255	820.864	2586416	2586416	2.56258e+06
12	54033	49.206	0	255	977.933	2658752	2658752	2.62928e+06		12	29797	57.086	0	255	729.41	1700989	1700989	1.68474e+06
13	24180	48.457	0	208	746.646	1171680	1171680	1.15849e+06		13	42056	63.107	0	255	770.55	2654010	2654010	2.63107e+06
14	42079	51.026	0	255	753.989	2147112	2147112	2.12416e+06		14	157750	79.238	0	255	1740.77	12499775	12499775	1.24137e+07
15	83978	86.219	0	255	1190	7240520	7240520	7.19472e+06		15	190562	103.955	0	255	2152.73	19809954	19809954	1.9706e+07
16	51688	69.134	0	255	1027.4	3573388	3573388	3.5452e+06		16	31073	111.531	0	255	801.169	3465599	3465599	3.44865e+06
17	56761	64.369	0	255	934.265	3653634	3653634	3.62268e+06		17	41977	99.492	0	255	797.649	4176377	4176377	4.15348e+06
18	62634	51.374	0	255	970.664	3217790	3217790	3.18363e+06		18	18198	100.626	0	255	560.79	1831198	1831198	1.82127e+06
19	82364	83.317	0	255	1091.01	6862329	6862329	6.81741e+06		19	50211	97.306	0	255	842.998	4885831	4885831	4.85845e+06
20	90177	61.724	0	255	1306.99	5566050	5566050	5.51687e+06		20	94849	83.257	0	255	1165.27	7896796	7896796	7.84507e+06
21	41930	61.912	0	255	878.096	2595960	2595960	2.57309e+06		21	145771	79.658	0	255	1631.21	11611848	11611848	1.15323e+07
22	85313	61.83	0	255	1073.86	5274867	5274867	5.22834e+06		22	68749	113.451	0	255	1046.2	7799662	7799662	7.76217e+06
23	47075	57.801	0	255	840.411	2720962	2720962	2.69529e+06		23	132716	102.072	0	255	1535.98	13546543	13546543	1.34742e+07
24	38076	46.007	0	230	790.466	1751777	1751777	1.73101e+06		24	71438	91.661	0	255	1165.56	6548092	6548092	6.50913e+06
25	69939	28.724	0	189	1090.84	2008944	2008944	1.9708e+06		25	44641	60.007	0	255	884.126	2678786	2678786	2.65444e+06
26	37524	55.83	0	250	980.129	2094967	2094967	2.0745e+06		26	173970	70.771	0	255	1700.51	12311989	12311989	1.22171e+07
27	51914	64.53	0	255	890.293	3350035	3350035	3.32172e+06		27	116709	62.622	0	255	1684.26	7308520	7308520	7.24487e+06
28	46308	53.191	0	255	821.872	2463179	2463179	2.43792e+06		28	134959	80.688	0	255	1656.31	10889586	10889586	1.0816e+07
29	20997	39.238	0	255	547.949	823870	823870	812418		29	84987	44.982	0	255	1157.16	3822859	3822859	3.77651e+06
30	43016	56.233	0	255	792.305	2418935	2418935	2.39547e+06		30	74950	120.586	0	255	1186.51	9037890	9037890	8.99701e+06
31	31276	57.608	0	255	705.35	1801748	1801748	1.78469e+06		31	236468	96.216	0	255	2518.79	22751956	22751956	2.2623e+07
32	39819	62.883	0	255	798.434	2503927	2503927	2.48221e+06		32	523320	114.667	0	255	2892.15	60007507	60007507	5.97221e+07
33	40529	55.108	0	255	788.173	2233467	2233467	2.21136e+06		33	79028	103.137	0	255	1253.29	8150676	8150676	8.10757e+06
34	25266	36.438	0	255	594.55	920652	920652	906872		34	57607	127.171	0	255	1006.68	7325929	7325929	7.29451e+06
35	26876	31.895	0	255	634.124	857203	857203	842545		35	39106	126.592	0	255	764.217	4950503	4950503	4.92917e+06
36	50470	49.003	0	255	924.665	2473157	2473157	2.44563e+06		36	32304	95.165	0	255	703.962	3074214	3074214	3.0566e+06
37	66134	39.495	0	255	1001.32	2611979	2611979	2.57591e+06		37	39749	104.12	0	255	819.082	4138684	4138684	4.117e+06
38	63581	47.203	0	255	1090.41	3001236	3001236	2.96656e+06		38	33045	87.677	0	255	874.561	2897300	2897300	2.87928e+06
39	106420	31.142	0	255	1263.27	3314113	3314113	3.25607e+06		39	35737	111.228	0	255	758.389	3974947	3974947	3.95546e+06
40	102072	47.651	0	255	1267.95	4863860	4863860	4.80819e+06		40	22202	97.517	0	255	612.935	2165069	2165069	2.15296e+06
41	78080	19.747	0	196	1141.74	1541859	1541859	1.49927e+06		41	25196	114.342	0	255	659.636	2880959	2880959	2.86722e+06
42	88708	50.029	0	255	1229.01	4437992	4437992	4.38961e+06		42	57223	117.073	0	255	1022.68	6699272	6699272	6.66806e+06
43	56161	41.98	0	255	1084.89	2357629	2357629	2.327e+06		43	86400	107.25	0	255	1157.31	9266406	9266406	9.21928e+06
44	67664	57.326	0	255	1080.47	3878874	3878874	3.84197e+06		44	40568	138.71	0	255	882.602	5627186	5627186	5.60506e+06
45	73378	42.459	0	255	1073.78	3115538	3115538	3.07552e+06		45	37287	117.547	0	255	785.909	4382977	4382977	4.36264e+06
46	88681	44.338	0	255	1308.92	3931969	3931969	3.8836e+06		46	42682	123.831	0	255	976.662	5285356	5285356	5.26208e+06
										47	32286	99.483	0	255	653.152	3211922	3211922	3.19431e+06
										48	24135	136.434	0	255	707.957	3292838	3292838	3.27967e+06
										49	61273	93.288	0	255	964.938	5716011	5716011	5.68259e+06
										50	75824	106.717	0	255	1090.19	8091674	8091674	8.05032e+06
										51	32567	101.821	0	255	747.241	3316018	3316018	3.29826e+06
										52	47311	124.129	0	255	922.589	5872648	5872648	5.84684e+06
										53	37962	85.844	0	255	772.92	3258828	3258828	3.23812e+06
										54	48200	84.665	0	255	1036.31	4080871	4080871	4.05458e+06
										55	86757	101.721	0	255	1234.85	8825021	8825021	8.7777e+06
										56	136477	98.865	0	255	1759.67	13492753	13492753	1.34183e+07
										57	57441	104.654	0	255	949.52	6011418	6011418	5.98009e+06
										58	34558	102.452	0	255	781.25	3540534	3540534	3.52169e+06
										59	38148	123.973	0	255	911.362	4729326	4729326	4.70852e+06
										60	89822	111.867	0	255	1149.45	10048159	10048159	9.99917e+06
										61	34135	94.376	0	255	763.693	3221528	3221528	3.20291e+06
										62	32446	110.641	0	255	795.559	3589843	3589843	3.57215e+06
										63	51034	148.137	0	255	968.672	7560023	7560023	7.53219e+06
										64	32045	108.211	0	255	705.997	3467616	3467616	3.45014e+06
										65	65966	128.441	0	255	1037.87	8472761	8472761	8.43678e+06
										66	61642	92.202	0	255	949.782	5683528	5683528	5.64991e+06
										67	37954	72.616	0	255	774.834	2756084	2756084	2.73538e+06
										68	194354	88.109	0	255	1814.78	17124401	17124401	1.70184e+07
										69	107494	72.855	0	255	1241.05	7831441	7831441	7.77281e+06
										70	92066	87.033	0	255	1213.22	8012791	8012791	7.96258e+06
										71	53288	84.339	0	255	970.768	4494258	4494258	4.46519e+06
										72	59645	65.985	0	255	917.563	3935660	3935660	3.90313e+06
background
1	867	1	0	2	113.248	2	2
2	874	1	0	0	112.466	0	0
3	576	1	0	0	94.23	0	0
4	1037	1.015	0	1	126.614	1	1
5	1135	0.773	0	0	127.037	0	0
6	1130	0.805	0	1	149.028	1	1
7	1376	0.847	0	0	157.793	0	0
8	882	0.79	0	0	113.857	0	0
9	2108	0.869	0	1	186.363	1	1
10	1083	0.808	0	1	119.991	1	1
11	1863	0.734	0	0	225.656	0	0

## Sheet: Figure 4C
								Normalized to WT
			WT	TTL		WT/GAPDH	TTL/GAPDH	detyrosinated tubulin	WT	TTL
Desmin		I	13053.1	29129.6		0.55742	1.09578	Desmin	1	1.96581
		II	14069.5	31852.9		0.623184	1.27686		1	2.04892
		III	13511.1	35160		0.515796	1.36513		1	2.64665
GAPDH	I	50672	23416.9	26583.4
	II	49898	22576.9	24946.4
	III	51498.2	26194.6	25755.8

[truncated: 16 more sheets: Figure 4D, Figure 5C, Figure 5D, Figure 5E, Figure 6A, Figure 6D, Figure 6E, Figure 6G, Figure 6H, Figure 7A, Figure 7B, Figure 7C, Figure 7D, Figure 8A, Figure 8B, Supplemental Figure 3A]
